# Supplementary material for: Integrated mapping and characterization of the gene underlying the okra leaf trait in Gossypium hirsutum L
Source: J Exp Bot. 2015 Nov 12;67(3):763–74. doi: 10.1093/jxb/erv494 (PMC4737076; doi:10.1093/jxb/erv494)
Supplement: Supplementary Data [file supp_erv494_supplementary_tables_S1_S3.xlsx]

## Sheet: Table S1
Table S1 177 G. hirsutum accessions used in SNP chip and KASP assays
ID	Name	Leaf phenotype	Usage
1	142R	Normal leaf	Confirmation of the okra leaf locus by SNP chip
2	63039-238	Normal leaf	Confirmation of the okra leaf locus by SNP chip
3	63905-87	Normal leaf	Confirmation of the okra leaf locus by SNP chip
4	64222-350	Normal leaf	Confirmation of the okra leaf locus by SNP chip
5	64224-247	Normal leaf	Confirmation of the okra leaf locus by SNP chip
6	68206-23	Normal leaf	Confirmation of the okra leaf locus by SNP chip
7	68206-32	Normal leaf	Confirmation of the okra leaf locus by SNP chip
8	68206-5	Normal leaf	Confirmation of the okra leaf locus by SNP chip
9	68206-81	Normal leaf	Confirmation of the okra leaf locus by SNP chip
10	81024-15	Normal leaf	Confirmation of the okra leaf locus by SNP chip
11	84009-47	Normal leaf	Confirmation of the okra leaf locus by SNP chip
12	89007-110	Normal leaf	Confirmation of the okra leaf locus by SNP chip
13	90001-781	Normal leaf	Confirmation of the okra leaf locus by SNP chip
14	90001-781-321	Normal leaf	Confirmation of the okra leaf locus by SNP chip
15	90003-118	Normal leaf	Confirmation of the okra leaf locus by SNP chip
16	97217-210	Normal leaf	Confirmation of the okra leaf locus by SNP chip
17	99004-434-285	Normal leaf	Confirmation of the okra leaf locus by SNP chip
18	99209-284	Normal leaf	Confirmation of the okra leaf locus by SNP chip
19	9Mut-11-2LB	Normal leaf	Confirmation of the okra leaf locus by SNP chip
20	9Mut-46	Normal leaf	Confirmation of the okra leaf locus by SNP chip
21	9Mut-51	Normal leaf	Confirmation of the okra leaf locus by SNP chip
22	Acala Ultima	Normal leaf	Confirmation of the okra leaf locus by SNP chip
23	CIM-496	Normal leaf	Confirmation of the okra leaf locus by SNP chip
24	Coker 312	Normal leaf	Confirmation and phylogenic analysis of the okra leaf locus by SNP chip
25	Coker 315 C-11	Normal leaf	Confirmation of the okra leaf locus by SNP chip
26	CS 189+	Normal leaf	Confirmation of the okra leaf locus by SNP chip
27	CS 50	Normal leaf	Confirmation of the okra leaf locus by SNP chip
28	CS 8S	Normal leaf	Confirmation of the okra leaf locus by SNP chip
29	Delta Opal	Normal leaf	Confirmation of the okra leaf locus by SNP chip
30	DP16	Normal leaf	Confirmation of the okra leaf locus by SNP chip
31	DP61-74 IPR	Normal leaf	Confirmation of the okra leaf locus by SNP chip
32	DP90	Normal leaf	Confirmation of the okra leaf locus by SNP chip
33	Empire B4	Normal leaf	Confirmation of the okra leaf locus by SNP chip
34	67201-185	Normal leaf	Confirmation of the okra leaf locus by SNP chip
35	67201-50	Normal leaf	Confirmation of the okra leaf locus by SNP chip
36	G. hirsutum class naked	Normal leaf	Confirmation of the okra leaf locus by SNP chip
37	Guazuncho II	Normal leaf	Confirmation of the okra leaf locus by SNP chip
38	LuMien 14	Normal leaf	Confirmation and phylogenic analysis of the okra leaf locus by SNP chip
39	MCU-5	Normal leaf	Confirmation and phylogenic analysis of the okra leaf locus by SNP chip
40	N40 439H	Normal leaf	Confirmation of the okra leaf locus by SNP chip
41	N74-720/199 B	Normal leaf	Confirmation of the okra leaf locus by SNP chip
42	Namcala	Normal leaf	Confirmation of the okra leaf locus by SNP chip
43	RC-89	Normal leaf	Confirmation of the okra leaf locus by SNP chip
44	RIL 150	Normal leaf	Confirmation of the okra leaf locus by SNP chip
45	Riverina Poplar	Normal leaf	Confirmation of the okra leaf locus by SNP chip
46	S-295	Normal leaf	Confirmation of the okra leaf locus by SNP chip
47	SG 125	Normal leaf	Confirmation of the okra leaf locus by SNP chip
48	Sicala 3-2	Normal leaf	Confirmation of the okra leaf locus by SNP chip
49	Sicala 34	Normal leaf	Confirmation of the okra leaf locus by SNP chip
50	Sicala 40	Normal leaf	Confirmation of the okra leaf locus by SNP chip
51	Sicala 43	Normal leaf	Confirmation of the okra leaf locus by SNP chip
52	Sicala 45	Normal leaf	Confirmation of the okra leaf locus by SNP chip
53	Sicala V-1	Normal leaf	Confirmation of the okra leaf locus by SNP chip
54	Sicala V-2	Normal leaf	Confirmation and phylogenic analysis of the okra leaf locus by SNP chip
55	Sicot 189	Normal leaf	Confirmation of the okra leaf locus by SNP chip
56	Sicot 41	Normal leaf	Confirmation of the okra leaf locus by SNP chip
57	Sicot 53	Normal leaf	Confirmation of the okra leaf locus by SNP chip
58	Sicot 70	Normal leaf	Confirmation of the okra leaf locus by SNP chip
59	Sicot 71	Normal leaf	Confirmation and phylogenic analysis of the okra leaf locus by SNP chip
60	Sicot 75	Normal leaf	Confirmation of the okra leaf locus by SNP chip
61	Sicot 80	Normal leaf	Confirmation of the okra leaf locus by SNP chip
62	Sicot 81	Normal leaf	Confirmation of the okra leaf locus by SNP chip
63	Sicot F-1	Normal leaf	Confirmation of the okra leaf locus by SNP chip
64	Siokra 1-1	Okra leaf	Confirmation and phylogenic analysis of the okra leaf locus by SNP chip
65	Siokra 1-4	Okra leaf	Confirmation and phylogenic analysis of the okra leaf locus by SNP chip
66	Siokra 1-4/649	Okra leaf	Confirmation and phylogenic analysis of the okra leaf locus by SNP chip
67	Siokra 24	Okra leaf	Confirmation and phylogenic analysis of the okra leaf locus by SNP chip
68	Siokra L22	Okra leaf	Confirmation and phylogenic analysis of the okra leaf locus by SNP chip
69	Siokra L22 Brown	Okra leaf	Confirmation and phylogenic analysis of the okra leaf locus by SNP chip
70	Siokra L22 Green	Okra leaf	Confirmation and phylogenic analysis of the okra leaf locus by SNP chip
71	Siokra L23	Okra leaf	Confirmation and phylogenic analysis of the okra leaf locus by SNP chip
72	Siokra S-101	Okra leaf	Confirmation and phylogenic analysis of the okra leaf locus by SNP chip
73	Siokra S324	Okra leaf	Confirmation and phylogenic analysis of the okra leaf locus by SNP chip
74	Siokra V-15	Okra leaf	Confirmation and phylogenic analysis of the okra leaf locus by SNP chip
75	Siokra V-16	Okra leaf	Confirmation and phylogenic analysis of the okra leaf locus by SNP chip
76	Siokra V-18	Okra leaf	Confirmation and phylogenic analysis of the okra leaf locus by SNP chip
77	ST474	Normal leaf	Confirmation of the okra leaf locus by SNP chip
78	Tamcot SP23	Normal leaf	Confirmation of the okra leaf locus by SNP chip
79	Tamcot SP37	Normal leaf	Confirmation of the okra leaf locus by SNP chip
80	TM-1	Normal leaf	Confirmation and phylogenic analysis of the okra leaf locus by SNP chip
81	Tufted V-2	Normal leaf	Confirmation of the okra leaf locus by SNP chip
82	VBH-01 (A)	Normal leaf	Confirmation of the okra leaf locus by SNP chip
83	VBH-09 (R)	Normal leaf	Confirmation of the okra leaf locus by SNP chip
84	Zhong 32B	Normal leaf	Confirmation of the okra leaf locus by SNP chip
85	Sicot 72	Normal leaf	Confirmation of the okra leaf locus by SNP chip
86	83055-33-613	Normal leaf	Fine mapping by KASP
87	83055-33-861	Normal leaf	Fine mapping by KASP
88	83055-33-1111	Normal leaf	Fine mapping by KASP
89	83055-33-1348	Normal leaf	Fine mapping by KASP
90	83232-161	Normal leaf	Fine mapping by KASP
91	83235-165	Okra leaf	Fine mapping by KASP and phylogenic analysis of the okra locus by SNP chip
92	86215-54	Okra leaf	Fine mapping by KASP
93	87029-176-562	Okra leaf	Fine mapping by KASP
94	88208-214	Normal leaf	Fine mapping by KASP
95	88208-214-654	Normal leaf	Fine mapping by KASP
96	89004-64	Super-okra leaf	Fine mapping by KASP
97	89013-114-176	Okra leaf	Fine mapping by KASP
98	89013-114-716	Okra leaf	Fine mapping by KASP and phylogenic analysis of the okra locus by SNP chip
99	89013-114-834	Okra leaf	Fine mapping by KASP
100	89013-114-925	Okra leaf	Fine mapping by KASP and phylogenic analysis of the okra locus by SNP chip
101	89013-114-1117	Okra leaf	Fine mapping by KASP
102	90001-781-244	Normal leaf	Fine mapping by KASP
103	90001-781-530	Normal leaf	Fine mapping by KASP
104	90001-781-547	Normal leaf	Fine mapping by KASP
105	90001-781-605	Normal leaf	Fine mapping by KASP
106	90001-781-858	Normal leaf	Fine mapping by KASP
107	9005-757-1157	Okra leaf	Fine mapping by KASP
108	90031-169-1189	Okra leaf	Fine mapping by KASP
109	92220-798	Normal leaf	Fine mapping by KASP
110	92220-798-ol	Okra leaf	Fine mapping by KASP
111	93020-486	Okra leaf	Fine mapping by KASP
112	93032-315	Okra leaf	Fine mapping by KASP and phylogenic analysis of the okra locus by SNP chip
113	93032-340	Normal leaf	Fine mapping by KASP
114	94002-16	Okra leaf	Fine mapping by KASP and phylogenic analysis of the okra locus by SNP chip
115	94002-756	Normal leaf	Fine mapping by KASP
116	94024-10	Normal leaf	Fine mapping by KASP
117	94024-301	Okra leaf	Fine mapping by KASP
118	94024-312	Okra leaf	Fine mapping by KASP and phylogenic analysis of the okra locus by SNP chip
119	94217-512	Okra leaf	Fine mapping by KASP
120	94217-921	Normal leaf	Fine mapping by KASP
121	94217-949	Okra leaf	Fine mapping by KASP
122	95004-510	Normal leaf	Fine mapping by KASP
123	95004-543	Okra leaf	Fine mapping by KASP and phylogenic analysis of the okra locus by SNP chip
124	95004-778	Okra leaf	Fine mapping by KASP and phylogenic analysis of the okra locus by SNP chip
125	95006-872	Normal leaf	Fine mapping by KASP
126	95006-1169	Normal leaf	Fine mapping by KASP
127	96011-11	Normal leaf	Fine mapping by KASP
128	96011-155	Normal leaf	Fine mapping by KASP
129	96011-637	Normal leaf	Fine mapping by KASP
130	96022-162	Okra leaf	Fine mapping by KASP
131	96022-306	Okra leaf	Fine mapping by KASP
132	98019-288	Okra leaf	Fine mapping by KASP and phylogenic analysis of the okra locus by SNP chip
133	98019-591	Normal leaf	Fine mapping by KASP
134	98027-173	Normal leaf	Fine mapping by KASP
135	98027-426	Normal leaf	Fine mapping by KASP
136	98027-473	Normal leaf	Fine mapping by KASP
137	98202-335	Normal leaf	Fine mapping by KASP
138	98202-373	Normal leaf	Fine mapping by KASP
139	98202-479	Normal leaf	Fine mapping by KASP
140	98236-72	Normal leaf	Fine mapping by KASP
141	98236-121	Normal leaf	Fine mapping by KASP
142	98236-445	Normal leaf	Fine mapping by KASP
143	Acala Blend 60	Normal leaf	Fine mapping by KASP
144	JBG-1	Okra leaf	Fine mapping by KASP
145	JBG-2	Okra leaf	Fine mapping by KASP
146	JBG-3	Normal leaf	Fine mapping by KASP
147	JBG-4	Okra leaf	Fine mapping by KASP
148	JBG-5	Normal leaf	Fine mapping by KASP
149	Kimdel 11	Normal leaf	Fine mapping by KASP
150	N73 Deltapine N	Normal leaf	Fine mapping by KASP
151	N74-250	Normal leaf	Fine mapping by KASP
152	N74-355	Okra leaf	Fine mapping by KASP and phylogenic analysis of the okra locus by SNP chip
153	N74-355 BS	Okra leaf	Fine mapping by KASP and phylogenic analysis of the okra locus by SNP chip
154	N74-666/108	Normal leaf	Fine mapping by KASP
155	N74-720/232B	Okra leaf	Fine mapping by KASP and phylogenic analysis of the okra locus by SNP chip
156	N74-956	Normal leaf	Fine mapping by KASP
157	N98-271	Normal leaf	Fine mapping by KASP
158	N98-329	Normal leaf	Fine mapping by KASP
159	N98-331	Normal leaf	Fine mapping by KASP
160	N98-335	Normal leaf	Fine mapping by KASP
161	Namcala 4/109	Normal leaf	Fine mapping by KASP
162	Namcala 8/30	Normal leaf	Fine mapping by KASP
163	Riverina Gold	Normal leaf	Fine mapping by KASP
164	Sicala 33	Normal leaf	Fine mapping by KASP
165	Sicot 1	Normal leaf	Fine mapping by KASP
166	Sicot 2-411	Normal leaf	Fine mapping by KASP
167	Sicot 3	Normal leaf	Fine mapping by KASP
168	Siokra 1-3	Okra leaf	Fine mapping by KASP and phylogenic analysis of the okra locus by SNP chip
169	Siokra 1-4/87	Okra leaf	Fine mapping by KASP and phylogenic analysis of the okra locus by SNP chip
170	Siokra 1-4/215	Okra leaf	Fine mapping by KASP
171	Siokra 324-210	Okra leaf	Fine mapping by KASP and phylogenic analysis of the okra locus by SNP chip
172	Simiths Red Leaf	Normal leaf	Fine mapping by KASP
173	Express 432	Normal leaf	Fine mapping by KASP
174	Ferguson 406	Normal leaf	Fine mapping by KASP
175	Dixie Triumph	Normal leaf	Fine mapping by KASP
176	Cook 307-6	Normal leaf	Fine mapping by KASP
177	Cokers Foster 300	Normal leaf	Fine mapping by KASP

## Sheet: Table S2
Supplementary Table S2 Primers used in this study
Primer name	Primer sequence (5'-3')	Usage
02g243900_F	TGGGAGAAGAAGCATTGGCTG	qPCR
02g243900_R	CCCATTTAAGCCTTTGTTTCTCC	qPCR
02g244000_F	CAGTTAGATTCGTTGGAAAGGAG	qPCR
02g244000_R	GCTTCATTTTCCTGTCGGGAT	qPCR
02g244100_F	GAACAGGCTAAAACTCTTACTGC	qPCR
02g244100_R	GGCATGTTCTTGAACCATTCC	qPCR
02g244200_F	ACTTCAACCAAGACAAATCGCTG	qPCR
02g244200_R	GTTTAAGCGAATCATACAAGCG	qPCR
02g067300F	AGCAATGGCGGCGGAGCAAGGA	qPCR
02g067300R	TCAAGGAGAGGTGGAAGGGAG	qPCR
07g323900F	AGCACAGGCCGAGGAGCCAAGA	qPCR
07g323900R	TCTAAGAGAGGTGGAAGGGAA	qPCR
13g171300F	AAGAGCAGCGGAGGAGCCAAGA	qPCR
13g171300R	TCCAGGAGCGGTGGAAGAGAG	qPCR
Ubi_F	CCAGAAGGAATCCACTTTGC	qPCR
Ubi_R	CCAGCTCACATCAGCATACG	qPCR
LS_F2	GGTAACACACATCGCAATCCCTCG	Amplify 02g244000 promoter
LS_R2	GTCGTGAAATAAAGGGTCGAATG	Amplify 02g244000 promoter
LS_F1	CTTTAGGCTTACTCTTCGGGC	Amplify 02g244000 genomic sequence
LS_R1	GTACTGAAACGAGGACCAACC	Amplify 02g244000 genomic sequence
02g244000_3′	GCTTCGTTCAGTTCTGGTGGTTCC	3′ RACE
Chr02_60797457A1	GGAGAGCCAATGACCCAC	Okra locus mapping
Chr02_60797457A2	GGAGAGCCAATGACCCAT	Okra locus mapping
Chr02_60797457C	AGTGTGGCATGAATCCGAAGAG	Okra locus mapping
Chr02_60834884A1	GGAGAAGAAAAGCTGAAATGC	Okra locus mapping
Chr02_60834884A2	GGAGAAGAAAAGCTGAAATGT	Okra locus mapping
Chr02_60834884C	GGCGACTTACCCATTTCGTGAC	Okra locus mapping
Chr02_60816879A1	TCAGAAGGTGTGGAGGACATGA	Co-segregation analysis (02g244000)
Chr02_60816879A2	TCAGAAGGTGTGGAGGACATGG	Co-segregation analysis (02g244000)
Chr02_60816879C	AAGCCGTTCATATTCAAATCTGG	Co-segregation analysis (02g244000)
Chr02_60805871A1	GATTGTGGGTTCGAGTCC	Okra locus mapping
Chr02_60805871A2	GATTGTGGGTTCGAGTCT	Okra locus mapping
Chr02_60805871C	CTAGGGACTACTTCTGACATTTG	Okra locus mapping
Chr02_60867512A1	GTTGCGAGCCCGAGGATC	Okra locus mapping
Chr02_60867512A2	GTTGCGAGCCCGAGGATT	Okra locus mapping
Chr02_60867512C	GAGAACGACTTCCACCTCAGCAC	Okra locus mapping
02g244000_A1	GTATAGCAGGAAACGACTATA	Co-segregation analysis (02g244000)
02g244000_A2	GTATAGCAGGAAACGACTATG	Co-segregation analysis (02g244000)
02g244000_C	GTGTTTTAGGGATAAGAAGGGAG	Co-segregation analysis (02g244000)
Ca12_68433810A1	ACAAATTCATCCCAACAC	YZxBM13H F2 population genotyping
Ca12_68433810A2	ACAAATTCATCCCAACAG	YZxBM13H F2 population genotyping
Ca12_68433810C	AAATAGTGAACTTAAATCGGAG	YZxBM13H F2 population genotyping
Chr02_60820181A1	GGTCCAAGCCGAATGAC	Co-segregation analysis (02g244100)
Chr02_60820181A2	GGTCCAAGCCGAATGAG	Co-segregation analysis (02g244100)
Chr02_60820181C	CAAGGAGAATCCAAGAAGGC	Co-segregation analysis (02g244100)
SWU02070_F	GATGGTGACACACCTCCCTT	SSR genotyping
SWU02070_R	ACACCACCTCAAATGCAACA	SSR genotyping
SWU11744_F	GTTCGACCGAGACATTGAAG	SSR genotyping
SWU11744_R	GGTGACACACCTCCCTTTCT	SSR genotyping
SWU07749_F	AGATGATGAGTCACTTGTCACG	SSR genotyping
SWU07749_R	CCGGATGCAATTCCTAACTT	SSR genotyping
SWU07750_F	ATTCCTCCAAACAATCCGAA	SSR genotyping
SWU07750_R	CGAAAGATATGATGGGGTCG	SSR genotyping
SWU11745_F	TCCATTCCTCCAAACAATCC	SSR genotyping
SWU11745_R	CGAAAGATATGATGGGGTCG	SSR genotyping
SWU07345_F	AACGGTGTTGGGACTGAGTT	SSR genotyping
SWU07345_R	AGGTTTCGGTTGGAGAAGAA	SSR genotyping
SWU02068_F	GAATGAATTTGCGTGGGTTC	SSR genotyping
SWU02068_R	TGTACTCAATTGCACCTCGG	SSR genotyping
SWU07349_F	CCAAAAACCAAGCCTACACA	SSR genotyping
SWU07349_R	GGGCTGGCTATGATCAGTTC	SSR genotyping
SWU11746_F	CCAAAAACCAAGCCTACACA	SSR genotyping
SWU11746_R	GGGCTGGCTATGATCAGTTC	SSR genotyping
SWU07351_F	GAACGGCTTCATGAACAATG	SSR genotyping
SWU07351_R	CTTCATTTTCCTGTCGGGAT	SSR genotyping
SWU07352_F	GTTGAGGTTTCCCCATTTTG	SSR genotyping
SWU07352_R	AAACCGTGGAGACTTGGTTC	SSR genotyping
SWU07354_F	TGTCCTCCCACTCACTCGTA	SSR genotyping
SWU07354_R	CATCGAACAAAGACGATTGC	SSR genotyping

## Sheet: Table S3
Supplementary Table S3 KASP genotype call
Sample Name	Leaf Phenotype	Chr02_60797457	Chr02_60805821	Chr02_60816879	Chr02_60834884
83055-33-613	Normal	Homozygous Allele 2	Homozygous Allele 2	Homozygous Allele 2	Homozygous Allele 2	Chr02_60816879 corresponds to position 109 in Figure 3
83055-33-861	Normal	Homozygous Allele 2	Homozygous Allele 2	Homozygous Allele 2	Homozygous Allele 2	Allele 1=Okra leaf
83055-33-1111	Normal	Homozygous Allele 2	Homozygous Allele 2	Homozygous Allele 2	Homozygous Allele 2	Allele 2=Normal leaf
83055-33-1348	Normal	Homozygous Allele 2	Homozygous Allele 2	Homozygous Allele 2	Homozygous Allele 2
83235-161	Normal	Homozygous Allele 2	Homozygous Allele 2	Homozygous Allele 2	Homozygous Allele 2
90001-781-530	Normal	Homozygous Allele 2	Homozygous Allele 2	Homozygous Allele 2	Homozygous Allele 2
93032-340	Normal	Homozygous Allele 2	Homozygous Allele 2	Homozygous Allele 2	Homozygous Allele 2
95006-872	Normal	Homozygous Allele 2	Homozygous Allele 2	Homozygous Allele 2	Homozygous Allele 2
96011-11	Normal	Homozygous Allele 2	Homozygous Allele 2	Homozygous Allele 2	Homozygous Allele 2
96011-155	Normal	Homozygous Allele 2	Homozygous Allele 2	Homozygous Allele 2	Homozygous Allele 2
96011-637	Normal	Homozygous Allele 2	Homozygous Allele 2	Homozygous Allele 2	Homozygous Allele 2
98019-591	Normal	Homozygous Allele 2	Homozygous Allele 2	Homozygous Allele 2	Homozygous Allele 2
98027-173	Normal	Homozygous Allele 2	Homozygous Allele 2	Homozygous Allele 2	Homozygous Allele 2
98236-72	Normal	Homozygous Allele 2	Homozygous Allele 2	Homozygous Allele 2	Homozygous Allele 2
Acala Blend 60	Normal	Homozygous Allele 2	Homozygous Allele 2	Homozygous Allele 2	Homozygous Allele 2
JBG-3	Normal	Homozygous Allele 2	Homozygous Allele 2	Homozygous Allele 2	Homozygous Allele 2
JBG-5	Normal	Homozygous Allele 2	Homozygous Allele 2	Homozygous Allele 2	Homozygous Allele 2
N74-250	Normal	Homozygous Allele 2	Homozygous Allele 2	Homozygous Allele 2	Homozygous Allele 2
N74-666/108	Normal	Homozygous Allele 2	Homozygous Allele 2	Homozygous Allele 2	Homozygous Allele 2
N98-329	Normal	Homozygous Allele 2	Homozygous Allele 2	Homozygous Allele 2	Homozygous Allele 2
N98-335	Normal	Homozygous Allele 2	Homozygous Allele 2	Homozygous Allele 2	Homozygous Allele 2
Riverina Gold	Normal	Homozygous Allele 2	Homozygous Allele 2	Homozygous Allele 2	Homozygous Allele 2
Dixie Triumph	Normal	Homozygous Allele 2	Homozygous Allele 2	Homozygous Allele 2	Homozygous Allele 2
Cokers Foster 300	Normal	Homozygous Allele 2	Homozygous Allele 2	Homozygous Allele 2	Homozygous Allele 2
88208-214	Normal	Homozygous Allele 2	Homozygous Allele 2	Homozygous Allele 2	Homozygous Allele 1
88208-214-654	Normal	Homozygous Allele 2	Homozygous Allele 2	Homozygous Allele 2	Homozygous Allele 1
90001-781-244	Normal	Homozygous Allele 2	Homozygous Allele 2	Homozygous Allele 2	Homozygous Allele 1
90001-781-547	Normal	Homozygous Allele 2	Homozygous Allele 2	Homozygous Allele 2	Homozygous Allele 1
90001-781-605	Normal	Homozygous Allele 2	Homozygous Allele 2	Homozygous Allele 2	Homozygous Allele 1
90001-781-858	Normal	Homozygous Allele 2	Homozygous Allele 2	Homozygous Allele 2	Homozygous Allele 1
92220-798	Normal	Homozygous Allele 2	Homozygous Allele 2	Homozygous Allele 2	Homozygous Allele 1
94002-756	Normal	Homozygous Allele 2	Homozygous Allele 2	Homozygous Allele 2	Homozygous Allele 1
94024-10	Normal	Homozygous Allele 2	Homozygous Allele 2	Homozygous Allele 2	Homozygous Allele 1
94217-921	Normal	Homozygous Allele 2	Homozygous Allele 2	Homozygous Allele 2	Homozygous Allele 1
95004-510	Normal	Homozygous Allele 2	Homozygous Allele 2	Homozygous Allele 2	Homozygous Allele 1
95006-1169	Normal	Homozygous Allele 2	Homozygous Allele 2	Homozygous Allele 2	Homozygous Allele 1
98027-426	Normal	Homozygous Allele 2	Homozygous Allele 2	Homozygous Allele 2	Homozygous Allele 1
98027-473	Normal	Homozygous Allele 2	Homozygous Allele 2	Homozygous Allele 2	Homozygous Allele 1
98202-335	Normal	Homozygous Allele 2	Homozygous Allele 2	Homozygous Allele 2	Homozygous Allele 1
98202-373	Normal	Homozygous Allele 2	Homozygous Allele 2	Homozygous Allele 2	Homozygous Allele 1
98202-479	Normal	Homozygous Allele 2	Homozygous Allele 2	Homozygous Allele 2	Homozygous Allele 1
98236-121	Normal	Homozygous Allele 2	Homozygous Allele 2	Homozygous Allele 2	Homozygous Allele 1
98236-445	Normal	Homozygous Allele 2	Homozygous Allele 2	Homozygous Allele 2	Homozygous Allele 1
Kimdel 11	Normal	Homozygous Allele 2	Homozygous Allele 2	Homozygous Allele 2	Homozygous Allele 1
N73 Deltapine N	Normal	Homozygous Allele 2	Homozygous Allele 2	Homozygous Allele 2	Homozygous Allele 1
N74-956	Normal	Homozygous Allele 2	Homozygous Allele 2	Homozygous Allele 2	Homozygous Allele 1
N98-271	Normal	Homozygous Allele 2	Homozygous Allele 2	Homozygous Allele 2	Homozygous Allele 1
N98-331	Normal	Homozygous Allele 2	Homozygous Allele 2	Homozygous Allele 2	Homozygous Allele 1
Namcala 4/109	Normal	Homozygous Allele 2	Homozygous Allele 2	Homozygous Allele 2	Homozygous Allele 1
Namcala 8/30	Normal	Homozygous Allele 2	Homozygous Allele 2	Homozygous Allele 2	Homozygous Allele 1
Sicala 33	Normal	Homozygous Allele 2	Homozygous Allele 2	Homozygous Allele 2	Homozygous Allele 1
Sicot 1	Normal	Homozygous Allele 2	Homozygous Allele 2	Homozygous Allele 2	Homozygous Allele 1
Sicot 2-411	Normal	Homozygous Allele 2	Homozygous Allele 2	Homozygous Allele 2	Homozygous Allele 1
Sicot 3	Normal	Homozygous Allele 2	Homozygous Allele 2	Homozygous Allele 2	Homozygous Allele 1
Smiths Red Leaf	Normal	Homozygous Allele 2	Homozygous Allele 2	Homozygous Allele 2	Homozygous Allele 1
Express 432	Normal	Homozygous Allele 2	Homozygous Allele 2	Homozygous Allele 2	Homozygous Allele 1
Ferguson 406	Normal	Homozygous Allele 2	Homozygous Allele 2	Homozygous Allele 2	Homozygous Allele 1
Cook 307-6	Normal	Homozygous Allele 2	Homozygous Allele 2	Homozygous Allele 2	Homozygous Allele 1
89004-64	Super-Okra	Homozygous Allele 2	Homozygous Allele 2	Homozygous Allele 1	Homozygous Allele 1
95004-543	Okra	Homozygous Allele 2	Homozygous Allele 1	Homozygous Allele 1	Homozygous Allele 1
83235-165	Okra	Homozygous Allele 1	Homozygous Allele 1	Homozygous Allele 1	Homozygous Allele 1
86215-54	Okra	Homozygous Allele 1	Homozygous Allele 1	Homozygous Allele 1	Homozygous Allele 1
87029-176-562	Okra	Homozygous Allele 1	Homozygous Allele 1	Homozygous Allele 1	Homozygous Allele 1
89013-114-176	Okra	Homozygous Allele 1	Homozygous Allele 1	Homozygous Allele 1	Homozygous Allele 1
89013-114-716	Okra	Homozygous Allele 1	Homozygous Allele 1	Homozygous Allele 1	Homozygous Allele 1
89013-114-834	Okra	Homozygous Allele 1	Homozygous Allele 1	Homozygous Allele 1	Homozygous Allele 1
89013-114-925	Okra	Homozygous Allele 1	Homozygous Allele 1	Homozygous Allele 1	Homozygous Allele 1
89013-114-1117	Okra	Homozygous Allele 1	Homozygous Allele 1	Homozygous Allele 1	Homozygous Allele 1
90005-757-1157	Okra	Homozygous Allele 1	Homozygous Allele 1	Homozygous Allele 1	Homozygous Allele 1
90031-169-1189	Okra	Homozygous Allele 1	Homozygous Allele 1	Homozygous Allele 1	Homozygous Allele 1
92220-798-OL	Okra	Homozygous Allele 1	Homozygous Allele 1	Homozygous Allele 1	Homozygous Allele 1
93020-486	Okra	Homozygous Allele 1	Homozygous Allele 1	Homozygous Allele 1	Homozygous Allele 1
93032-315	Okra	Homozygous Allele 1	Homozygous Allele 1	Homozygous Allele 1	Homozygous Allele 1
94002-16	Okra	Homozygous Allele 1	Homozygous Allele 1	Homozygous Allele 1	Homozygous Allele 1
94024-301	Okra	Homozygous Allele 1	Homozygous Allele 1	Homozygous Allele 1	Homozygous Allele 1
94024-312	Okra	Homozygous Allele 1	Homozygous Allele 1	Homozygous Allele 1	Homozygous Allele 1
94217-512	Okra	Homozygous Allele 1	Homozygous Allele 1	Homozygous Allele 1	Homozygous Allele 1
94217-949	Okra	Homozygous Allele 1	Homozygous Allele 1	Homozygous Allele 1	Homozygous Allele 1
95004-778	Okra	Homozygous Allele 1	Homozygous Allele 1	Homozygous Allele 1	Homozygous Allele 1
96022-162	Okra	Homozygous Allele 1	Homozygous Allele 1	Homozygous Allele 1	Homozygous Allele 1
96022-306	Okra	Homozygous Allele 1	Homozygous Allele 1	Homozygous Allele 1	Homozygous Allele 1
98019-288	Okra	Homozygous Allele 1	Homozygous Allele 1	Homozygous Allele 1	Homozygous Allele 1
JBG-1	Okra	Homozygous Allele 1	Homozygous Allele 1	Homozygous Allele 1	Homozygous Allele 1
JBG-2	Okra	Homozygous Allele 1	Homozygous Allele 1	Homozygous Allele 1	Homozygous Allele 1
JBG-4	Okra	Homozygous Allele 1	Homozygous Allele 1	Homozygous Allele 1	Homozygous Allele 1
N74-355	Okra	Homozygous Allele 1	Homozygous Allele 1	Homozygous Allele 1	Homozygous Allele 1
N74-355 BS	Okra	Homozygous Allele 1	Homozygous Allele 1	Homozygous Allele 1	Homozygous Allele 1
N74-720/232B	Okra	Homozygous Allele 1	Homozygous Allele 1	Homozygous Allele 1	Homozygous Allele 1
Siokra 1-3	Okra	Homozygous Allele 1	Homozygous Allele 1	Homozygous Allele 1	Homozygous Allele 1
Siokra 1-4/87	Okra	Homozygous Allele 1	Homozygous Allele 1	Homozygous Allele 1	Homozygous Allele 1
Siokra 1-4/215	Okra	Homozygous Allele 1	Homozygous Allele 1	Homozygous Allele 1	Homozygous Allele 1
Siokra 324-210	Okra	Homozygous Allele 1	Homozygous Allele 1	Homozygous Allele 1	Homozygous Allele 1
